# Supplementary material for: Enhancing the Stability and Initial Coulombic Efficiency of Silicon Anodes through Coating with Glassy ZIF-4
Source: Nanomaterials (Basel). 2023 Dec 20;14(1):18. doi: 10.3390/nano14010018 (PMC10780738; doi:10.3390/nano14010018)
Supplement: Supplementary file 1 [file nanomaterials-14-00018-s001.zip]

Archive with 1 entries (1 files):
- nanomaterials-2706413-supplementary.pdf
